# Supplementary material for: Extracts from Frangula alnus Mill. and Their Effects on Environmental and Probiotic Bacteria
Source: Plants (Basel). 2022 Oct 14;11(20):2719. doi: 10.3390/plants11202719 (PMC9607076; doi:10.3390/plants11202719)
Supplement: Supplementary file 1 [file plants-11-02719-s001.zip]

Archive with 1 entries (1 files):
- plants-1876052-supplementary.pdf
